# Supplementary material for: A Bayesian model for genomic prediction using metabolic networks
Source: Bioinform Adv. 2023 Aug 11;3(1):vbad106. doi: 10.1093/bioadv/vbad106 (PMC11312854; doi:10.1093/bioadv/vbad106)
Supplement: vbad106_Supplementary_Data [file vbad106_supplementary_data.xlsx]

## Sheet: SupplementaryTable
Supplementary Table Genetic and residual correlations between biomass and metabolites1
Metabolites	GeneticCorrelation	ResidualCorrelation
starch	-0.130251	-0.333235
prot	-0.0915995	-0.28867
glucose	-0.0752966	-0.282684
fructose	-0.0602522	-0.257045
sucrose	-0.0746668	-0.283802
Maltose	-0.0296643	-0.188715
Trehalose	-0.0498989	-0.211165
Alanine	-0.0775972	-0.292452
Aspartic.acid	-0.100919	-0.288279
Glutamic.acid	-0.0705728	-0.24661
Phenylalanine	-0.0936126	-0.295961
Glycine	-0.0827329	-0.270313
Leucine	-0.0545924	-0.259937
Isoleucine	-0.0672557	-0.263137
Lysine	-0.0373535	-0.24658
Methionine	0.0115716	-0.132096
Asparagine	-0.0524979	-0.213528
Glutamine	-0.0737008	-0.241318
Proline	-0.0731083	-0.254275
Arginine	-0.0204323	-0.155005
SerineDL	0.0263969	-0.114527
Threonine	-0.0352935	-0.221454
Valine	-0.0750609	-0.267125
Tryptophan	-0.0507926	-0.234602
Tyrosine	-0.0668774	-0.225084
Ornithine	-0.0214061	-0.165002
Shikimic.acid	-0.0777597	-0.24443
malate	-0.0846357	-0.285415
fumarate	-0.0760327	-0.317144
succinate	-0.0791744	-0.261448
Urea	-0.06718	-0.235211
4.amino.butyrate	-0.0610462	-0.230586
1Biomass and metabolite measurements were provided by Sulpice et al. (2013). Genetic and residual correlations were estimated with bi-trait mixed models that only incorporate genotype effects. The covariance structure of the genotype effects was defined with SNPs. Variance components were estimated using MCMCglmm with 100000 iterations, 50000 burnin, and 50 thining.
